# Supplementary material for: Evaluation of the Immune Response of Patulin by Proteomics
Source: Biosensors (Basel). 2024 Jun 27;14(7):322. doi: 10.3390/bios14070322 (PMC11274796; doi:10.3390/bios14070322)
Supplement: Supplementary file 1 [file biosensors-14-00322-s001.zip]

Archive with 1 entries (1 files):
- biosensors-3032780-supplementary.pdf
